# Supplementary material for: The Isolation of Nucleic Acids from Fixed, Paraffin-Embedded Tissues–Which Methods Are Useful When?
Source: PLoS One. 2007 Jun 20;2(6):e537. doi: 10.1371/journal.pone.0000537 (PMC1888728; doi:10.1371/journal.pone.0000537)
Supplement: Table S1 — Summary of test results. The table indicates the number of compared comparisons, and the p-values of both the parametric paired 2-tail t-tests and the non parametric Wilcoxon signed-ranked tests. (0.03 MB XLS) [file pone.0000537.s001.xls]

## Sheet: Supplemental table 1
Supplementary Table 1. Summary of test results. The table indicates the number of compared comparisons, and the p-values of both the parametric paired 2-tail t-tests and the non parametric Wilcoxon signed-ranked tests.
		Total DNA ng/μl		PCR amplifiable mtDNA		Total RNA ng/μl		PCR amplifiable RNA		PCR amplifiable nuDNA		106/112bp nuDNA PCR		212/218bp nuDNA PCR		44 loci multiplex PCR		HIV-1 proviral DNA		HIV-1 cDNA
		Comparisons	p-value	Comparisons	p-value	Comparisons	p-value	Comparisons	p-value	Comparisons	p-value	Comparisons	p-value	Comparisons	p-value	Comparisons	p-value	Comparisons	p-value	Comparisons	p-value
Effect of paraffin removal	Paired T-test	12	0.569971	8	0.8488			12	0.273267	12	0.375222	12	No difference	12	No difference			12	0.5983	12	0.5983
	Wilcoxon test		0.791		0.5469				0.1954		0.6406								0.7728		0.7728
Effect of LICO3	Paired T-test	4	0.2137			4	0.1899	4	0.8928			4	No amplification	4	No amplification
	Wilcoxon test		0.5				0.125		0.875
Effect of 98°C preincubation	Paired T-test	24	0.482	8	0.3144	12	0.741	20	0.7398	20	0.1022	24	0.3277	19	0.1868	12	0.0848	12	0.3388	24	0.0109
	Wilcoxon test		0.8996		0.3828		0.9374		0.4202		0.0961		1		0.233		0.1052		1		0.0197
Effect of glycine addition to digestion buffer	Paired T-test	12	0.3993	8	0.0647			12	0.5584	8	0.0157	12	No difference	12	0.1661			12	0.5863	12	0.5863
	Wilcoxon test		0.9097		0.0781				0.4326		0.0391				0.3458				0.7728		0.7728
Effect of 24 vs 48 hours digestion time	Paired T-test	14	0.3558			14	0.5993	12	0.0428	13	0.0105	14	0.3356	8	0.197	11	0.3603	13	1
	Wilcoxon test		0.391				0.6598		0.0137		0.0156		1		0.233		0.5862		1
Effect of 55°C vs 65°C digestion temperature	Paired T-test	8	0.8277			8	0.6494	7	0.027	8	0.2077	8	0.3506	4	0.391	8	0.53	8	0.0796
	Wilcoxon test		0.8438				0.8885		0.0625		0.125		1		1		0.85		0.1489
Effect of 65°C vs 75°C digestion temperature	Paired T-test	4	0.1549			4	0.0962	4	0.2896	4	0.9707	4	No difference	4	No difference	4	0.7177
	Wilcoxon test		0.25				0.25		0.375		1						1
Effect of 65°C vs 85°C digestion temperature	Paired T-test	4	0.0009			4	0.0064	4	0.0132	4	0.2433	4	No difference	4	No difference	4	0.1399
	Wilcoxon test		0.125				0.125		0.125		0.375						0.25
Effect of Qiagen vs organic purification	Paired T-test	18	0.2836			18	0.6322	13	0.0011	8	0.1635	13	0.0821	13	0.5845	9	0.1021	14	No amplification
	Wilcoxon test		0.7987				0.8497		0.0024		0.1069		0.1489		0.7728		0.0975
Effect of Taq repair protocol	Paired T-test									31	0.0006	42	0.3232	42	No difference
	Wilcoxon test										0.0023		0.4237
