# Supplementary material for: The Isolation of Nucleic Acids from Fixed, Paraffin-Embedded Tissues–Which Methods Are Useful When?
Source: PLoS One. 2007 Jun 20;2(6):e537. doi: 10.1371/journal.pone.0000537 (PMC1888728; doi:10.1371/journal.pone.0000537)
Supplement: Table S2 — (0.08 MB XLS) [file pone.0000537.s002.xls]

## Sheet: suppl Table 2
Gilbert et al 'The isolation of nucleic acids from fixed, paraffin embedded tissues – which methods are useful when?'
Supplemental Table 2
Notes:
(1) Differences within non quantitative assays are scored categorically to enable statistical testing
(2) All measurements account for initial tissue weight digested, DNA resuspesion/elution volume etc, thus are directly comparable within pairs
(3) 'Ct' where used refers to real time PCR cycle threshold cycles calculated for each extract
Effect of 24 hour vs 48 hour digestion time
Pair	Digestion time	Total DNA ng/μl	Difference	Total RNA ng/μl	Difference	RNA Ct	Difference	NuDNA Ct	Difference	Short NuDNA amplification (106/112 bp)	Difference	Long NuDNA amplification (212/218bp)	Difference	HIV-1 RNA amplification	Difference	HIV-1 DNA amplification	Difference	Multiplex/44	Difference
1	24 hour	65.02	-71.2	18.92	-41	24.17	1.58	29.31	0.69	y	0	n	-1					43	1
1	48 hour	136.22		59.92		22.59		28.62		y		y						42
2	24 hour	18.34	-11.58	10.54	-4.84	22.84	1.08	28.26	1.9	y	0	y	0	y	1	n	0	44	0
2	48 hour	29.92		15.38		21.76		26.36		y		y		n		n		44
3	24 hour	25.12	-23.76	12	-2			34.2	3.45	y	0	n	-1	n	-1	n	-1	43	-1
3	48 hour	48.88		14				30.75		y		y		y		y		44
4	24 hour	26.11	-21.18	10	-8	26.4	1.85	32.1	2.4	y	0	n	-1	y	0	n	-1	44	0
4	48 hour	47.29		18		24.55		29.7		y		y		y		y		44
5	24 hour	31.08	4.21	14	4	30.3	-0.4			y	1	n	0	n	0	n	0	44	0
5	48 hour	26.87		10		30.7				n		n		n		n		44
6	24 hour	47.55	2.74	20	-4	23.5	0.64	32.6	2.2	y	0	y	1	y	1	n	0	44	0
6	48 hour	44.81		24		22.86		30.4		y		n		n		n		44
7	24 hour	45.07	10.81	32	22	26	0	31.1	0.6	y	0	y	0	n	0	n	0	44	0
7	48 hour	34.26		10		26		30.5		y		y		n		n		44
8	24 hour	31.88	6.56	12	-2	30.56	2.13	34.2	1.8	y	0	n	-1	n	0	n	0	44	0
8	48 hour	25.32		14		28.43		32.4		y		y		n		n		44
9	24 hour	94.08	-26.95	36	-26	31	0			n	0			n	-1	n	0	33	0
9	48 hour	121.03		62		31				n				y		n		33
10	24 hour	125.73	23.48	60	18	30.3	-0.7			n	0			n	0	n	0	34	1
10	48 hour	102.25		42		31				n				n		n		33
11	24 hour	102.32	-47.88	32	-22	40	9			n	0			n	0	n	0	36	0
11	48 hour	150.2		54		31				n				n		n		36
12	24 hour	160.44	51.37	20	18	40	6			n	0			n	0	n	0	7
12	48 hour	109.07		2		34				n				n		n
13	24 hour	134.1	-18.37	70	10					n	0			n	0	n	0	32	-5
13	48 hour	152.47		60						n				n		n		37
14	24 hour	195.38	11.88	36	2	33.4	1.4			n	0			n	0	n	0	11
14	48 hour	183.5		34		32				n				n		n
Effect of removing parraffin prior to digestion
Pair	Deparraffinised	Total DNA ng/μl	Difference	mtDNA Ct	Difference	RNA Ct	Difference	NuDNA Ct	Difference	Short NuDNA amplification (106/112 bp)	Difference	Long NuDNA amplification (212/218bp)	Difference	HIV-1 RNA amplification	Difference	HIV-1 DNA amplification	Difference
1	Yes	641.7	314.7			23.51	3.49			y	0	n	0	y	0	y	0
1	No	327				20.02				y		n		y		y
2	Yes	23.8	-277.3			23.49	3.37			y	0	n	0	y	0	y	0
2	No	301.1				20.12				y		n		y		y
3	Yes	192.6	-13.3			20.76	-0.04			y	0	n	0	y	0	y	0
3	No	205.9				20.8				y		n		y		y
4	Yes	356.1	264.1			20.55	-0.45			y	0	n	0	y	0	y	0
4	No	92				21				y		n		y		y
5	Yes	9	-5.6	16.16	0.7	21.3	0.46	26.26	0.68	y	0	y	0	y	1	y	0
5	No	14.6		15.46		20.84		25.58		y		y		n		y
6	Yes	5.7	7.9	15.85	-0.84	22.35	-0.04	25.63	-0.72	y	0	y	0	n	-1	y	1
6	No	-2.2		16.69		22.39		26.35		y		y		y		n
7	Yes	13.6	3.2	17.12	-0.67	21.01	0.55	27.48	-0.7	y	0	y	0	y	0	n	-1
7	No	10.4		17.79		20.46		28.18		y		y		y		y
8	Yes	27	10.6	15.04	-0.53	19.81	-0.54	25.2	-0.02	y	0	y	0	n	-1	y	1
8	No	16.4		15.57		20.35		25.22		y		y		y		n
9	Yes	-6.9	-9.5	20.26	3.85	27.23	0.43	28.34	2.27	y	0	y	0	n	0	n	0
9	No	2.6		16.41		26.8		26.07		y		y		n		n
10	Yes	3.5	-2.6	16.31	0.11	27.13	1.44	25.78	0.21	y	0	y	0	n	0	n	0
10	No	6.1		16.2		25.69		25.57		y		y		n		n
11	Yes	-4.8	-0.9	18.15	-1.74	27.07	-0.19	28.15	-0.59	y	0	n	0	n	0	n	0
11	No	-3.9		19.89		27.26		28.74		y		n		n		n
12	Yes	-0.6	2.3	17	-1.9	26.04	-0.33	26.21	-1.38	y	0	y	0	n	0	n	0
12	No	-2.9		18.9		26.37		27.59		y		y		n		n
Effect of 98ºC pretreatment prior to digestion
Pair	Heat treatment	Total DNA ng/μl	Difference	mtDNA Ct	Difference	RNA Ct	Difference	NuDNA Ct	Difference	Total RNA	Difference	Multiplex/44	Difference	Short NuDNA amplification (106/112 bp)	Difference	Long NuDNA amplification (212/218bp)	Difference	HIV-1 RNA amplification	Difference	HIV-1 DNA amplification	Difference
1	Yes	641.7	449.1			23.51	2.75							y	0	n	0	y	0	y	1
1	No	192.6				20.76								y		n		y		n
2	Yes	327	121.1			20.02	-0.78							y	0	n	0	y	0	y	0
2	No	205.9				20.8								y		n		y		y
3	Yes	23.8	-332.3			23.49	2.94							y	0	n	0	y	0	n	-1
3	No	356.1				20.55								y		n		y		y
4	Yes	301.1	209.1			20.12	-0.88							y	0	n	0	y	0	n	-1
4	No	92				21								y		n		y		y
5	Yes	9	-4.6	16.16	-0.96	21.3	0.29	26.26	-1.22					y	0	y	0	y	1	n	-1
5	No	13.6		17.12		21.01		27.48						y		y		n		y
6	Yes	14.6	4.2	15.46	-2.33	20.84	0.38	25.58	-2.6					y	0	y	0	y	0	y	0
6	No	10.4		17.79		20.46		28.18						y		y		y		y
7	Yes	5.7	-21.3	15.85	0.81	22.35	2.54	25.63	0.43					y	0	y	0	y	0	y	0
7	No	27		15.04		19.81		25.2						y		y		y		y
8	Yes	-2.2	-18.6	16.69	1.12	22.39	2.04	26.35	1.13					y	0	y	0	n	0	y	0
8	No	16.4		15.57		20.35		25.22						y		y		n		y
9	Yes	-6.9	-2.1	20.26	2.11	27.23	0.16	28.34	0.19					y	0	y	1	n	0	n	0
9	No	-4.8		18.15		27.07		28.15						y		n		n		n
10	Yes	2.6	6.5	16.41	-3.48	26.8	-0.46	26.07	-2.67					y	0	y	1	n	0	n	0
10	No	-3.9		19.89		27.26		28.74						y		n		n		n
11	Yes	3.5	4.1	16.31	-0.69	27.13	1.09	25.78	-0.43					y	0	y	0	n	0	n	0
11	No	-0.6		17		26.04		26.21						y		y		n		n
12	Yes	6.1	9	16.2	-2.7	25.69	-0.68	25.57	-2.02					y	0	y	0	n	0	n	0
12	No	-2.9		18.9		26.37		27.59						y		y		n		n
13	Yes	349.98	43.46			23.34	-0.17	26	0	114	40	43	-1	y	0	y	0	y	0	n	0
13	No	306.52				23.51		26		74		44		y		y		y		n
14	Yes	108.65	-35.35			20.19	0.39	24.8	-3.1	32	8	44	0	y	0	y	0	y	1	n	0
14	No	144				19.8		27.9		24		44		y		y		n		n
15	Yes	369.81	-43.4			21.86	0.12	26.5	1.8	118	12	43	-1	y	0	y	0	y	0	n	0
15	No	413.21				21.74		24.7		106		44		y		y		y		n
16	Yes	492.4	172.84			26.81	-13.19	40	0	100	-12	25	0	n	0			y	1	n	0
16	No	319.56				40		40		112		25		n				n		n
17	Yes	48.88	22.01			40	9.3	30.75	-9.25	14	4	44	0	y	1	y	1	y	1	y	1
17	No	26.87				30.7		40		10		44		n		n		n		n
18	Yes	47.29	2.48			24.55	1.69	29.7	-0.7	18	-6	44	0	y	0	y	1	y	1	y	1
18	No	44.81				22.86		30.4		24		44		y		n		n		n
19	Yes	25.12	-5.96			30.59	0.29	34.2	0.9	12	-2	43	-1	y	0	n	0	n	0	n	0
19	No	31.08				30.3		33.3		14		44		y		n		n		n
20	Yes	26.11	-21.44			26.4	2.9	32.1	-0.5	10	-10	44	0	y	0	n	-1	y	0	n	0
20	No	47.55				23.5		32.6		20		44		y		y		y		n
21	Yes	94.08	-8.24			31	-9	40	0	36	4	33	-3	n	0			n	0	n	0
21	No	102.32				40		40		32		36		n				n		n
22	Yes	121.03	-29.17			31	0	40	0	62	8	33	-3	n	0			y	1	n	0
22	No	150.2				31		40		54		36		n				n		n
23	Yes	125.73	-8.37			30.3	-0.1	40	0	60	-10	34	2	n	0			n	0	n	0
23	No	134.1				30.4		40		70		32		n				n		n
24	Yes	102.25	-50.22			31	-9	40	0	42	-18	33	-4	n	0			n	0	n	0
24	No	152.47				40		40		60		37		n				n		n
Effect of glycine addition to digestion buffer
Pair	Glycine	Total DNA ng/μl	Difference	mtDNA Ct	Difference	RNA Ct	Difference	NuDNA Ct	Difference	Short NuDNA amplification (106/112 bp)	Difference	Long NuDNA amplification (212/218bp)	Difference	HIV-1 RNA amplification	Difference	HIV-1 DNA amplification	Difference
1	Yes	641.7	617.9			23.51	0.02			y	0	n	0	y	0	y	1
1	No	23.8				23.49				y		n		y		n
2	Yes	327	25.9			20.02	-0.1			y	0	n	0	y	0	y	1
2	No	301.1				20.12				y		n		y		n
3	Yes	192.6	-163.5			20.76	0.21			y	0	n	0	y	0	n	-1
3	No	356.1				20.55				y		n		y		y
4	Yes	205.9	113.9			20.8	-0.2			y	0	n	0	y	0	y	0
4	No	92				21				y		n		y		y
5	Yes	9	3.3	16.16	0.31	21.3	-1.05	26.26	0.63	y	0	y	0	y	1	n	-1
5	No	5.7		15.85		22.35		25.63		y		y		n		y
6	Yes	14.6	16.8	15.46	-1.23	20.84	-1.55	25.58	-0.77	y	0	y	0	n	-1	y	0
6	No	-2.2		16.69		22.39		26.35		y		y		y		y
7	Yes	13.6	-13.4	17.12	2.08	21.01	1.2	27.48	2.28	y	0	y	0	y	1	y	0
7	No	27		15.04		19.81		25.2		y		y		n		y
8	Yes	10.4	-6	17.79	2.22	20.46	0.11	28.18	2.96	y	0	y	0	y	0	y	0
8	No	16.4		15.57		20.35		25.22		y		y		y		y
9	Yes	-6.9	-10.4	20.26	3.95	27.23	0.1	28.34	2.56	y	0	y	0	n	0	n	0
9	No	3.5		16.31		27.13		25.78		y		y		n		n
10	Yes	2.6	-3.5	16.41	0.21	26.8	1.11	26.07	0.5	y	0	y	0	n	0	n	0
10	No	6.1		16.2		25.69		25.57		y		y		n		n
11	Yes	-4.8	-4.2	18.15	1.15	27.07	1.03	28.15	1.94	y	0	n	-1	n	0	n	0
11	No	-0.6		17		26.04		26.21		y		y		n		n
12	Yes	-3.9	-1	19.89	0.99	27.26	0.89	28.74	1.15	y	0	n	-1	n	0	n	0
12	No	-2.9		18.9		26.37		27.59		y		y		n		n
Effect of LiCO3 prewash of Bouin's fixed tissues
Pair	LiCO3	Total DNA ng/μl	Difference	Total RNA ng/μl	Difference	RNA Ct	Difference	NuDNA Ct	Difference	Short NuDNA amplification (106/112 bp)	Difference	Long NuDNA amplification (212/218bp)	Difference
1	Yes	1798.82	22.0235	5.8	-3.2	31.16	-0.25	n	0	n	0	n	0
1	No	1776.8		9		31.41		n	0	n	0	n	0
2	Yes	7170	-6313.08	19.48	-29.06	32.64	-0.8	n	0	n	0	n	0
2	No	13483.1		48.54		33.44		n	0	n	0	n	0
3	Yes	0	0	2.39	-2	40	3.5	n	0	n	0	n	0
3	No	0		4.39		36.5		n	0	n	0	n	0
4	Yes	2374.36	-3270.64	13.11	-8.24	23.4	-3.27	n	0	n	0	n	0
4	No	5645		21.35		26.67		n	0	n	0	n	0
Effect of Taq repair
	NuDNA Ct			Short NuDNA amplification (106/112 bp)			Long NuDNA amplification (212/218bp)
Extract	Before	After	Difference	Before	After	Difference	Before	After	Difference
1	31.17	30.03	-1.14	y	y	0	n	n	0
2	29.95	27.96	-1.99	y	y	0	n	n	0
3	29.54	28.97	-0.57	y	y	0	n	n	0
4	29.31	27.53	-1.78	y	y	0	n	n	0
5	28.62	27.02	-1.6	y	y	0	y	y	0
6	22.17	25	2.83	y	y	0	y	n	-1
7	24.49	26.95	2.46	y	y	0	y	y	0
8	33.35	31.42	-1.93	y	y	0	n	n	0
9	29.65	28.13	-1.52	y	y	0	y	y	0
10	28.57	27.23	-1.34	y	y	0	y	y	0
11	28.26	26.52	-1.74	y	y	0	y	y	0
12	26.36	24.2	-2.16	y	y	0	y	y	0
13	26.36	24.75	-1.61	y	y	0	y	y	0
14	25.51	24.23	-1.28	y	y	0	y	y	0
15	29.41	28.27	-1.14	y	y	0	n	n	0
16	29.56	28.14	-1.42	y	y	0	n	n	0
17	26.67	25.69	-0.98	y	y	0	y	y	0
18	28.64	27.34	-1.3	y	y	0	n	y	1
19	25.62	24.81	-0.81	y	y	0	y	y	0
20	27.84	26.56	-1.28	y	y	0	n	n	0
21	30.77	30.09	-0.68	y	y	0	n	n	0
22	24.47	23.39	-1.08	y	y	0	y	y	0
23	27.05	27.33	0.28	y	y	0	y	n	-1
24	24.63	23	-1.63	y	y	0	y	y	0
25	26.53	25.56	-0.97	y	y	0	y	n	-1
26	25.43	23.11	-2.32	y	y	0	y	y	0
27	26.15	25.21	-0.94	y	y	0	y	y	0
28				n	n	0	n	n	0
29	33.04			n	n	0	n	n	0
30	29.5	31.3	1.8	y	y	0	n	n	0
31	33.35	32.95	-0.4	y	y	0	n	n	0
32	24.5	25.2	0.7	y	y	0	n	n	0
33				n	n	0	n	n	0
34	32.12	30.71	-1.41	y	y	0	n	n	0
35				n	n	0	n	n	0
36				n	n	0	n	n	0
37				n	n	0	n	n	0
38				n	n	0	n	n	0
39				n	n	0	n	n	0
40				n	n	0	n	n	0
41				n	n	0	n	n	0
42				n	n	0	n	n	0
Effect of silica versus organic extraction method
Pair	Method	Total DNA ng/μl	Difference	Total RNA ng/μl	Difference	RNA Ct	Difference	NuDNA Ct	Difference	Multiplex/44	Difference	Short NuDNA amplification (106/112 bp)	Difference	Long NuDNA amplification (212/218bp)	Difference	HIV-1 RNA amplification	Difference	HIV-1 DNA amplification	Difference
1	Silica	69.37	19.01	10	-7	16.75	-2.64	27.3	0.05			y	0	y	0	y	0	n	0
1	Organic	50.36		17		19.39		27.25				y		y		y		n
2	Silica	132.19	-39.5	19	-26	20.4	-0.74	26.4	-0.1	44	0	y	0	n	0	y	0	n	0
2	Organic	171.69		45		21.14		26.5		44		y		n		y		n
3	Silica	67.94	12.86	13	1	23.89	-1.87					n	0	n	0
3	Organic	55.08		12		25.76						n		n
4	Silica	17.21	0.21	2	-1							n	0	n	0
4	Organic	17		3								n		n
5	Silica	55.38	-7.61	7	-10	29.27	-3.52					n	0	n	0
5	Organic	62.99		17		32.79						n		n
6	Silica	33.79	4.85	3	0	29.73	-2.69					n	-1	n	0
6	Organic	28.94		3		32.42		33.2				y		n
7	Silica	306.52	-197.58	37	-21	23.51	-2.89	26	-2.5	44	6	y	0	y	0	y	0	n	0
7	Organic	504.1		58		26.4		28.5		38		y		y		y		n
8	Silica	144	59.86	12	-5	19.8	-3.67	27.9	-1.7			y	0	y	0	n	-1	n	0
8	Organic	84.14		17		23.47		29.6				y		y		y		n
9	Silica	413.21	-105.9	53	9	21.74	-2.96	24.7	-2.1	44	3	y	0	y	-1	y	0	n	0
9	Organic	519.11		44		24.7		26.8		41		y		n		y		n
10	Silica	319.56	55.07	56	29							n	0			n	0	n	0
10	Organic	264.49		27		29.7						n				n		n
11	Silica	31.08	-0.8	7	1	30.3?		33.3	-0.9	44	0	y	0	n	0	n	0	n	0
11	Organic	31.88		6		30.56		34.2		44		y		n		n		n
12	Silica	47.55	2.48	10	-6	23.5		32.6	1.5	44	0	y	0	y	0	y	1	n	0
12	Organic	45.07		16		26?		31.1		44		y		y		n		n
13	Silica	44.81	10.55	12	7	22.86	-3.14	30.4	-0.1	44	0	y	0	n	-1	n	0	n	0
13	Organic	34.26		5		26		30.5		44		y		y		n		n
14	Silica	26.87	1.55	5	-2	30.7	2.27			44	0	n	-1	n	-1	n	0	n	0
14	Organic	25.32		7		28.43		32.4		44		y		y		n		n
15	Silica	150.2	-33.3	27	10	31	-1					n	0			n	0	n	0
15	Organic	183.5		17		32						n				n		n
16	Silica	102.32	-93.06	16	-2					36	25	n	0			n	0	n	0
16	Organic	195.38		18		33.4				11		n				n		n
17	Silica	152.47	43.4	30	29							n	0			n	0	n	0
17	Organic	109.07		1		34						n				n		n
18	Silica	134.1	-26.34	35	25	30.4				32	25	n	0			n	0	n	0
18	Organic	160.44		10						7		n				n		n
Effect of 55ºC vs 65ºC digestion temperature
Pair	Temperature (ºC )	Total DNA ng/μl	Difference	Total RNA ng/μl	Difference	RNA Ct	Difference	NuDNA Ct	Difference	Short NuDNA amplification (106/112 bp)	Difference	Long NuDNA amplification (212/218bp)	Difference	HIV-1 RNA amplification	Difference	HIV-1 DNA amplification	Difference	Multiplex/44	Difference
1	55	48.88	-1.59	14	4	40	-15.45	30.75	-1.05	y	0	y	0	y	0	y	0	44	0
1	65	47.29		18		24.55		29.7		y		y		y		y		44
2	55	25.12	0.99	12	-2	30.59	-4.19	34.2	-2.1	y	0	n	0	n	-1	n	0	43	-1
2	65	26.11		10		26.4		32.1		y		n		y		n		44
3	55	31.08	16.47	14	6	40	-16.5	33.3	-0.7	y	0	n	-1	n	-1	n	0	44	0
3	65	47.55		20		23.5		32.6		y		y		y		n		44
4	55	26.87	17.94	10	14	30.7	-7.84	40	-9.6	n	-1	n	0	n	0	n	0	44	0
4	65	44.81		24		22.86		30.4		y		n		n		n		44
5	55	125.73	-31.65	60	-24	30.3	0.7			n	0			n	0	n	0	34	1
5	65	94.08		36		31				n				n		n		33
6	55	102.25	18.78	42	20	31	0			n	0			n	-1	n	0	33	0
6	65	121.03		62		31				n				y		n		33
7	55	152.47	-2.27	60	-6	40	-9			n	0			n	0	n	0	37	1
7	65	150.2		54		31				n				n		n		36
8	55	134.1	-31.78	70	-38	30.4				n	0			n	0	n	0	32	-4
8	65	102.32		32						n				n		n		36
Effect of 65ºC vs 85ºC digestion temperature
Pair	Temperature (ºC )	Total DNA ng/μl	Difference	Total RNA ng/μl	Difference	RNA Ct	Difference	NuDNA Ct	Difference	Multiplex/44	Difference	Short NuDNA amplification (106/112 bp)	Difference	Long NuDNA amplification (212/218bp)	Difference
1	65	134.79	109.74	88	78	21.07	-12.88	35	5	30	5	y	1	n	0
1	86	25.05		10		33.95		40		25		n		n
2	65	168.91	81.24	108	46	20	-5.2	31.7	-0.3	31	-2	y	0	n	0
2	86	87.67		62		25.2		32		33		y		n
3	65	140.53	90.77	88	44	22.46	-8.24	33.08	1.08	34	8	y	0	n	0
3	86	49.76		44		30.7		32		26		y		n
4	65	139.12	110.65	96	72	21.9	-12.5	30.7	-4.71	33	7	y	0	n	0
4	86	28.47		24		34.4		35.41		26		y		n
Effect of 65ºC vs 75ºC digestion temperature
Pair	Temperature (ºC )	Total DNA ng/μl	Difference	Total RNA ng/μl	Difference	RNA Ct	Difference	NuDNA Ct	Difference	Multiplex/44	Difference	Short NuDNA amplification (106/112 bp)	Difference	Long NuDNA amplification (212/218bp)	Difference
1	65	134.79	32.62	88	18	21.07	0.17	35	3	30	-1	y	0	n	0
1	75	102.17		70		20.9		32		31		y		n
2	65	168.91	-68.67	108	-134	20	-0.22	31.7	-1.44	31	0	y	0	n	0
2	75	237.58		242		20.22		33.14		31		y		n
3	65	140.53	-193.63	88	-252	22.46	2.16	33.08	2.18	34	2	y	0	n	0
3	75	334.16		340		20.3		30.9		32		y		n
4	65	139.12	-141	96	-178	21.9	0.57	30.7	-4	33	0	y	0	n	0
4	75	280.12		274		21.33		34.7		33		y		n
